# Supplementary material for: Non-Covalent Interactions between dUTP C5-Substituents and DNA Polymerase Decrease PCR Efficiency
Source: Int J Mol Sci. 2023 Sep 4;24(17):13643. doi: 10.3390/ijms241713643 (PMC10487964; doi:10.3390/ijms241713643)
Supplement: Supplementary file 1 [file ijms-24-13643-s001.zip]

Archive with 23 entries (23 files):
- Supplementary_pdf_+_22_3D_figures__dsv/Figure4A_R0.dsv
- Supplementary_pdf_+_22_3D_figures__dsv/Figure4A_R1.dsv
- Supplementary_pdf_+_22_3D_figures__dsv/Figure4A_R2.dsv
- Supplementary_pdf_+_22_3D_figures__dsv/Figure4A_R3.dsv
- Supplementary_pdf_+_22_3D_figures__dsv/Figure4A_R4.dsv
- Supplementary_pdf_+_22_3D_figures__dsv/Figure4A_R5.dsv
- Supplementary_pdf_+_22_3D_figures__dsv/Figure4A_R6.dsv
- Supplementary_pdf_+_22_3D_figures__dsv/Figure4A_R7.dsv
- Supplementary_pdf_+_22_3D_figures__dsv/Figure4B_R0.dsv
- Supplementary_pdf_+_22_3D_figures__dsv/Figure4B_R1.dsv
- Supplementary_pdf_+_22_3D_figures__dsv/Figure4B_R2.dsv
- Supplementary_pdf_+_22_3D_figures__dsv/Figure4B_R3.dsv
- Supplementary_pdf_+_22_3D_figures__dsv/Figure4B_R4.dsv
- Supplementary_pdf_+_22_3D_figures__dsv/Figure4B_R5.dsv
- Supplementary_pdf_+_22_3D_figures__dsv/Figure4B_R6.dsv
- Supplementary_pdf_+_22_3D_figures__dsv/Figure4B_R7.dsv
- Supplementary_pdf_+_22_3D_figures__dsv/Figure4C_Cy5-.dsv
- Supplementary_pdf_+_22_3D_figures__dsv/Figure4C_Cy5+.dsv
- Supplementary_pdf_+_22_3D_figures__dsv/Figure4C_Cy5+-.dsv
- Supplementary_pdf_+_22_3D_figures__dsv/Figure4D_Cy5-.dsv
- Supplementary_pdf_+_22_3D_figures__dsv/Figure4D_Cy5+.dsv
- Supplementary_pdf_+_22_3D_figures__dsv/Figure4D_Cy5+-.dsv
- Supplementary_pdf_+_22_3D_figures__dsv/Supplementary_information_to_correlations.pdf
